# Supplementary material for: Using stiffness to assess injury risk: comparison of methods for quantifying stiffness and their reliability in triathletes
Source: PeerJ. 2018 Oct 30;6:e5845. doi: 10.7717/peerj.5845 (PMC6214235; doi:10.7717/peerj.5845)
Supplement: Supplemental Information 1 [file peerj-06-5845-s001.xlsx]

## Sheet: TabulatedDataRunReliability
					N											kN											BW															DIM
					Newtons/											kN/											BW normalised															Dimensionless
Code	Trial	Test	Pace	Leg	VertDyn	VertTime	LegDyn	LegTime	LegHJC	LegGTR	Hip	Knee	Ankle	Height	Weight	VertDyn	VertTime	LegDyn	LegTime	LegHJC	LegGTR	Hip	Knee	Ankle	Height	Weight	VertDyn	VertTime	LegDyn	LegTime	LegHJC	LegGTR	Hip	Knee	Ankle	SUM	H+K	K+A	Height	Weight	TrochL	LegDyn	LegTime	LegHJC	LegGTR	Hip	Knee	Ankle	SUM
5	T1	5	5	Left	19912.5	24218.3	8576.25	8990.21	23662.9	24205.7	12.9783	6.60586	9.88342	1.812	86.7	19.9125	24.2183	8.57625	8.99021	23.6629	24.2057	12.9783	6.60586	9.88342	1.812	86.7	0.229672	0.279335	0.0989187	0.103693	0.272928	0.279189	0.149692	0.0761922	0.113996	0.33988	0.225884	0.190188	1.812	86.7	0.929	0.00936753	0.00981968	0.0258461	0.026439	0.0164253	0.00836038	0.0125084	0.0372941
3	T1	5	5	Left	29169.9	28301.2	13108	12779.1	27414.6	26449.7	15.8226	12.7786	8.77323	1.796	72.5	29.1699	28.3012	13.108	12.7791	27.4146	26.4497	15.8226	12.7786	8.77323	1.796	72.5	0.336446	0.390361	0.1808	0.176263	0.378133	0.364824	0.218243	0.176257	0.12101	0.51551	0.3945	0.297267	1.796	72.5	0.929	0.0171217	0.016692	0.0358089	0.0345486	0.0239472	0.0193402	0.0132781	0.0565656
21	T1	5	5	Left	20569.2	24018.4	9018.26	9309.7	25983.4	26622	14.5479	4.82958	8.76265	1.754	72.3	20.5692	24.0184	9.01826	9.3097	25.9834	26.622	14.5479	4.82958	8.76265	1.754	72.3	0.284498	0.332204	0.124734	0.128765	0.359383	0.368216	0.201215	0.0667992	0.121198	0.389213	0.268014	0.187998	1.754	72.3	0.89	0.0113163	0.011682	0.0326045	0.0334059	0.0230463	0.00765089	0.0138816	0.0445788
22	T1	5	5	Left	30177.5	27718.9	12731.3	11364.2	36186.3	38166.3	15.0881	6.80625	13.2879	1.786	75.9	30.1775	27.7189	12.7313	11.3642	36.1863	38.1663	15.0881	6.80625	13.2879	1.786	75.9	0.397595	0.365203	0.167738	0.149726	0.476762	0.50285	0.198789	0.0896739	0.175072	0.463535	0.288463	0.264746	1.786	75.9	0.901	0.0154059	0.0137516	0.0437883	0.0461843	0.0224905	0.0101455	0.0198072	0.0524431
42	T1	5	5	Left	24723.3	29511.5	12217.9	13640.6	30681.4	28872	31.1389	10.1178	18.615	1.857	85.1	24.7233	29.5115	12.2179	13.6406	30.6814	28.872	31.1389	10.1178	18.615	1.857	85.1	0.29052	0.346786	0.143571	0.160289	0.360534	0.339272	0.36591	0.118893	0.218742	0.703545	0.484803	0.337635	1.857	85.1	0.972	0.0142254	0.0158818	0.0357226	0.0336159	0.0383742	0.0124687	0.0229402	0.0737831
46	T1	5	5	Left	24466.6	26212.3	11306.9	11301.1	28063.4	27345.9	9.05843	6.68122	8.35595	1.796	72.5	24.4666	26.2123	11.3069	11.3011	28.0634	27.3459	9.05843	6.68122	8.35595	1.796	72.5	0.33747	0.361549	0.155957	0.155877	0.387081	0.377186	0.124944	0.0921547	0.115255	0.332353	0.217099	0.207409	1.796	72.5	0.9	0.014308	0.0143006	0.035512	0.0346042	0.0141515	0.0104377	0.0130541	0.0376434
51	T1	5	5	Left	31383.3	28750.5	13780.4	12760.6	28620.5	29603.3	13.8821	8.49895	10.7597	1.877	85.8	31.3833	28.7505	13.7804	12.7606	28.6205	29.6033	13.8821	8.49895	10.7597	1.877	85.8	0.365773	0.335087	0.16061	0.148725	0.333572	0.345027	0.161796	0.0990554	0.125405	0.386256	0.260851	0.22446	1.877	85.8	0.96	0.0157172	0.0145541	0.0326431	0.0337641	0.0171801	0.0105181	0.013316	0.0410143
56	T1	5	5	Left	31620.5	33611.7	13428.4	13660.7	42090	47421.5	13.1051	11.8362	9.51598	1.753	72.6	31.6205	33.6117	13.4284	13.6607	42.09	47.4215	13.1051	11.8362	9.51598	1.753	72.6	0.435544	0.46297	0.184964	0.188164	0.579752	0.653189	0.18051	0.163033	0.131074	0.474618	0.343544	0.294108	1.753	72.6	0.88	0.0165921	0.0168792	0.0520063	0.0585939	0.0209098	0.0188853	0.0151833	0.0549785
62	T1	5	5	Left	25460.7	26502.5	10440.2	10603.2	29898	27399.3	19.0402	5.00899	10.5673	1.776	70.2	25.4607	26.5025	10.4402	10.6032	29.898	27.3993	19.0402	5.00899	10.5673	1.776	70.2	0.362689	0.377528	0.148721	0.151043	0.425897	0.390304	0.271228	0.0713531	0.150531	0.493112	0.342581	0.221884	1.776	70.2	0.898	0.0136138	0.0138264	0.0389863	0.0357281	0.0307886	0.00809967	0.0170876	0.0559758
64	T1	5	5	Left	22659.6	24987.9	11306.8	11125.6	23030.6	22597.5	12.6006	11.8669	9.10563	1.796	72.5	22.6596	24.9879	11.3068	11.1256	23.0306	22.5975	12.6006	11.8669	9.10563	1.796	72.5	0.312546	0.344661	0.155955	0.153457	0.317664	0.31169	0.173801	0.163682	0.125595	0.463078	0.337483	0.289277	1.796	72.5	0.997	0.0158499	0.015596	0.0322845	0.0316774	0.01777	0.0167354	0.0128413	0.0473467
65	T1	5	5	Left	30620.3	29870.7	13027.2	12225.4	42194.7	39568.3	18.3409	12.1013	10.5408	1.796	72.5	30.6203	29.8707	13.0272	12.2254	42.1947	39.5683	18.3409	12.1013	10.5408	1.796	72.5	0.422348	0.412009	0.179686	0.168626	0.581996	0.545769	0.252978	0.166914	0.14539	0.565282	0.419892	0.312304	1.796	72.5	0.902	0.0165216	0.0155046	0.0535128	0.0501818	0.0285896	0.0188633	0.0164308	0.0638837
82	T1	5	5	Left	19983.9	25289.1	NaN	NaN	23426.3	21510.3	17.9963	5.99478	10.9731	1.731	68.4	19.9839	25.2891			23.4263	21.5103	17.9963	5.99478	10.9731	1.731	68.4	0.292163	0.369723			0.34249	0.314478	0.263104	0.0876429	0.160425	0.511172	0.350747	0.248068	1.731	68.4	0.917			0.0320146	0.0293961	0.0292475	0.00974268	0.0178334	0.0568236
															Mean	25.8956	27.4161	11.722	11.6146	30.1043	29.9802	16.1333	8.59387	10.7617	1.79417	75.5833	0.338939	0.364785	0.154696	0.153148	0.401349	0.399333	0.213518	0.114304	0.141974	0.469796	0.327822	0.256279
															SD	4.54733	2.79497	1.76725	1.57977	6.70081	7.75443	5.49705	2.98411	2.81216	0.0413803	6.44499	0.0611666	0.0454235	0.0256878	0.0226596	0.098384	0.110867	0.0662101	0.041598	0.0308127	0.103331	0.0802904	0.0501912
																																				0	0	0
5	T1x2	5	5	Left	21725	27318.2	9199.55	9600.63	27945.3	28411.3	12.205	5.82376	9.92569	1.812	86.7	21.725	27.3182	9.19955	9.60063	27.9453	28.4113	12.205	5.82376	9.92569	1.812	86.7	0.250576	0.315088	0.106108	0.110734	0.322322	0.327696	0.140772	0.0671714	0.114483	0.322427	0.207944	0.181655	1.812	86.7	0.929	0.0100483	0.0104864	0.0305237	0.0310326	0.0154466	0.00737054	0.0125619	0.0353791
3	T1x2	5	5	Left	29536.1	28485.1	13285.1	13006.5	27413.8	26381.8	15.359	12.7267	9.39457	1.822	78.6	29.5361	28.4851	13.2851	13.0065	27.4138	26.3818	15.359	12.7267	9.39457	1.796	72.5	0.375778	0.362406	0.169022	0.165477	0.348776	0.335646	0.195407	0.161917	0.119524	0.476848	0.357324	0.281441	1.796	72.5	0.952	0.0177826	0.0174096	0.0366943	0.035313	0.022684	0.0187962	0.013875	0.0553552
21	T1x2	5	5	Left	20820.3	23965.1	9030.13	9202.43	27077.6	27005.7	14.4926	4.91649	8.96253	1.754	72.3	20.8203	23.9651	9.03013	9.20243	27.0776	27.0057	14.4926	4.91649	8.96253	1.754	72.3	0.287971	0.331467	0.124898	0.127281	0.374518	0.373523	0.200451	0.0680013	0.123963	0.392415	0.268452	0.191964	1.754	72.3	0.89	0.0113312	0.0115474	0.0339777	0.0338874	0.0229588	0.00778858	0.0141982	0.0449455
22	T1x2	5	5	Left	29363.6	29259.3	12152.8	11313.1	33180.9	29822.1	16.2646	7.42123	11.7121	1.786	75.9	29.3636	29.2593	12.1528	11.3131	33.1809	29.8221	16.2646	7.42123	11.7121	1.786	75.9	0.386872	0.385498	0.160116	0.149053	0.437166	0.392913	0.21429	0.0977765	0.15431	0.466377	0.312067	0.252086	1.786	75.9	0.901	0.0147058	0.0136897	0.0401515	0.0360871	0.0242443	0.0110622	0.0174582	0.0527647
42	T1x2	5	5	Left	27597.7	29893.5	13081.2	13968.1	31753.2	28908.4	20.4013	10.72	12.6192	1.857	85.1	27.5977	29.8935	13.0812	13.9681	31.7532	28.9084	20.4013	10.72	12.6192	1.857	85.1	0.324297	0.351275	0.153716	0.164137	0.373128	0.339699	0.239733	0.125969	0.148286	0.513989	0.365702	0.274256	1.857	85.1	0.972	0.0152306	0.0162631	0.0369705	0.0336582	0.0251416	0.0132108	0.0155513	0.0539037
46	T1x2	5	5	Left	26765.7	27698.9	11840.3	11693	29337	28928.3	11.6555	6.71575	9.21672	1.776	75.4	26.7657	27.6989	11.8403	11.693	29.337	28.9283	11.6555	6.71575	9.21672	1.776	75.4	0.354983	0.367359	0.157033	0.155079	0.389085	0.383664	0.154583	0.0890682	0.122238	0.365888	0.243651	0.211306	1.796	72.5	0.9	0.0144067	0.0142275	0.0356959	0.0351985	0.0175085	0.0100881	0.013845	0.0414417
51	T1x2	5	5	Left	33929.4	29589.4	14070.2	12879.4	33656.4	33216	13.3139	9.20668	11.5576	1.877	85.8	33.9294	29.5894	14.0702	12.8794	33.6564	33.216	13.3139	9.20668	11.5576	1.877	85.8	0.395448	0.344865	0.163988	0.15011	0.392266	0.387133	0.155174	0.107304	0.134705	0.397183	0.262478	0.242008	1.877	85.8	0.96	0.0160478	0.0146897	0.0383869	0.0378846	0.016477	0.011394	0.0143035	0.0421745
56	T1x2	5	5	Left	32387.4	33678.6	13524	13597.8	31865.9	32105.3	12.845	6.95824	9.33198	1.753	72.6	32.3874	33.6786	13.524	13.5978	31.8659	32.1053	12.845	6.95824	9.33198	1.753	72.6	0.446107	0.463892	0.186281	0.187297	0.438924	0.442222	0.176929	0.0958435	0.12854	0.401312	0.272772	0.224383	1.753	72.6	0.88	0.0167102	0.0168014	0.0393734	0.0396692	0.0204949	0.0111023	0.0148897	0.0464869
62	T1x2	5	5	Left	26182.8	27267.3	10762	10743.4	33307.1	28457.6	16.0118	5.27949	9.76084	1.776	70.2	26.1828	27.2673	10.762	10.7434	33.3071	28.4576	16.0118	5.27949	9.76084	1.776	70.2	0.372975	0.388423	0.153305	0.153039	0.47446	0.405379	0.228088	0.0752065	0.139043	0.442338	0.303295	0.21425	1.776	70.2	0.898	0.0140334	0.0140091	0.0434317	0.0371081	0.0258915	0.00853709	0.0157835	0.0502122
64	T1x2	5	5	Left	22996	25758.8	11491	11778.6	24446.5	24198.3	11.5597	13.9804	8.56795	1.796	72.5	22.996	25.7588	11.491	11.7786	24.4465	24.1983	11.5597	13.9804	8.56795	1.796	72.5	0.317186	0.355293	0.158496	0.162464	0.337194	0.333769	0.159444	0.192834	0.118179	0.470456	0.352277	0.311012	1.796	72.5	0.997	0.0161081	0.0165114	0.0342693	0.0339213	0.0163021	0.019716	0.012083	0.0481011
65	T1x2	5	5	Left	27883.3	28730.1	11945.9	11646.6	51243.1	42879.4	15.2604	13.4913	9.93568	1.796	72.5	27.8833	28.7301	11.9459	11.6466	51.2431	42.8794	15.2604	13.4913	9.93568	1.796	72.5	0.384598	0.396277	0.164771	0.160643	0.706801	0.59144	0.210488	0.186086	0.137044	0.533618	0.396574	0.32313	1.796	72.5	0.902	0.0151502	0.0147707	0.0649882	0.0543812	0.0237877	0.02103	0.0154876	0.0603052
82	T1x2	5	5	Left	20332.5	21376.9			24611.9	22659.3	15.594	6.28646	11.837	1.731	68.4	20.3325	21.3769			24.6119	22.6593	15.594	6.28646	11.837	1.731	68.4	0.297259	0.312527			0.359823	0.331277	0.227983	0.0919073	0.173055	0.492946	0.31989	0.264963	1.731	68.4	0.917			0.0336349	0.0309664	0.0253434	0.0102167	0.0192374	0.0547975
															Mean	26.6267	27.7518	11.8529	11.7663	31.3199	29.4145	14.5802	8.62721	10.2352	1.7925	75.825	0.349504	0.364531	0.154339	0.15321	0.412872	0.38703	0.191945	0.113257	0.134447	0.43965	0.305202	0.247705
															SD	4.42872	3.10768	1.66424	1.53344	7.07817	5.16472	2.50109	3.30352	1.33311	0.0417013	6.37283	0.0550409	0.0413339	0.0216569	0.0201981	0.102844	0.0736953	0.0336625	0.0441124	0.0172795	0.0639157	0.0561523	0.0450727
[truncated: 2 more columns]

## Sheet: Sheet1
				Newtons									kN							BW normalised												Dimensionless values
Code	Trial	Test	Pace	LegDyn	LegTime	LegHJC	LegGTR	Hip	Knee	Ankle	Height	Weight	LegDyn	LegTime	LegHJC	LegGTR	Hip	Knee	Ankle	LegDyn	LegTime	LegHJC	LegGTR	Hip	Knee	Ankle	Sum	H+K	K+A	TrochR	TrochL	LegDyn	LegTime	LegHJC	LegGTR	Hip	Knee	Ankle	Sum	Hip+Knee	Knee+Ankle
5	T1	Lhopbent	0	14410.4	17058.3	17836.1	19410.6	22.6154	12.9364	8.40547	1.812	86.7	14.4104	17.0583	17.8361	19.4106	22.6154	12.9364	8.40547	0.16621	0.196751	0.205722	0.223882	0.260847	0.149209	0.096949	0.507004	0.410056	0.246158	0.931	0.929	0.0157399	0.0186322	0.0194817	0.0212015	0.0286221	0.0163723	0.010638	0.0556323	0.0449943	0.0270102
3	T1	Lhopbent	0	15931.9	16051.8	16257	15281	14.4177	10.8094	7.55381	1.796	72.5	15.9319	16.0518	16.257	15.281	14.4177	10.8094	7.55381	0.219751	0.221404	0.224234	0.210772	0.198865	0.149095	0.104191	0.45215	0.347959	0.253285	0.951	0.952	0.0213254	0.0214859	0.0217606	0.0204541	0.0212937	0.0159645	0.0111564	0.0484146	0.0372582	0.0271209
21	T1	Lhopbent	0	13587.2	15168.5	14682.9	14599.1	10.0755	7.61842	5.81851	1.754	72.3	13.5872	15.1685	14.6829	14.5991	10.0755	7.61842	5.81851	0.187928	0.209799	0.203082	0.201924	0.139357	0.105372	0.0804773	0.325207	0.244729	0.18585	0.889	0.89	0.0170496	0.0190338	0.0184244	0.0183193	0.0159614	0.0120689	0.00921753	0.0372478	0.0280303	0.0212864
22	T1	Lhopbent	0	21812.2	19468.9	22603.5	21788	51.0538	15.9677	9.58365	1.786	75.9	21.8122	19.4689	22.6035	21.788	51.0538	15.9677	9.58365	0.287381	0.256507	0.297806	0.287061	0.672646	0.210378	0.126267	1.00929	0.883024	0.336644	0.89	0.901	0.0263945	0.0235589	0.027352	0.0263652	0.0761014	0.0238016	0.0142855	0.114188	0.099903	0.0380871
42	T1	Lhopbent	0	15846.6	18104.9	15835.4	16630.2	14.4677	8.67555	10.4375	1.857	85.1	15.8466	18.1049	15.8354	16.6302	14.4677	8.67555	10.4375	0.186212	0.212749	0.18608	0.195419	0.170008	0.101945	0.12265	0.394604	0.271954	0.224596	0.999	0.972	0.0184503	0.0210797	0.0184373	0.0193626	0.0178293	0.0106913	0.0128627	0.0413834	0.0285207	0.0235541
46																											0	0	0
51	T1	Lhopbent	0	18973.9	19223.5	18586.9	18958.2	27.5099	17.2314	7.44625	1.877	85.8	18.9739	19.2235	18.5869	18.9582	27.5099	17.2314	7.44625	0.221141	0.22405	0.216631	0.220959	0.320629	0.200832	0.0867861	0.608247	0.521461	0.287618	0.961	0.96	0.0216407	0.0219254	0.0211994	0.0216229	0.0340457	0.0213252	0.00921531	0.0645862	0.0553709	0.0305405
56
62	T1	Lhopbent	0	16678.8	16712.5	17055.1	16821.6	9.93947	8.32982	6.78143	1.776	70.2	16.6788	16.7125	17.0551	16.8216	9.93947	8.32982	6.78143	0.23759	0.23807	0.24295	0.239624	0.141588	0.118658	0.0966015	0.356848	0.260246	0.21526	0.91	0.898	0.0217488	0.0217927	0.0222395	0.021935	0.0160724	0.0134695	0.0109658	0.0405077	0.0295419	0.0244353
64	T1	Lhopbent	0	15501.3	16957.9	17493.9	17219.1	34.3931	16.1837	7.99794	1.796	72.5	15.5013	16.9579	17.4939	17.2191	34.3931	16.1837	7.99794	0.213811	0.233902	0.241295	0.237505	0.474387	0.223223	0.110316	0.807927	0.69761	0.333539	0.979	0.997	0.0217299	0.0237717	0.024523	0.0241379	0.048503	0.0228231	0.0112791	0.0826053	0.0713261	0.0341022
65	T1	Lhopbent	0	14464.4	16075.2	17645.3	15623.7		20.477	6.75552	1.796	72.5	14.4644	16.0752	17.6453	15.6237		20.477	6.75552	0.199509	0.221727	0.243384	0.215499		0.282441	0.0931796	0.375621	0.282441	0.375621	0.898	0.902	0.0183442	0.0203871	0.0223784	0.0198145	0	0.0319192	0.0105304	0.0424496	0.0319192	0.0424496
82	T1	Lhopbent	0	NaN	15258.5	16150.9	15387.7	29.8757	13.124	6.73756	1.731	68.4		15.2585	16.1509	15.3877	29.8757	13.124	6.73756		0.223077	0.236124	0.224966	0.436779	0.191872	0.0985024	0.727153	0.62865	0.290374	0.921	0.917		0.0208524	0.022072	0.0210289	0.0485538	0.0213291	0.0109499	0.0808327	0.0698829	0.032279
																			Mean	0.213281	0.223804	0.229731	0.225761	0.312789	0.173302	0.101592				0.9329	0.9318
																			SD	0.0352961	0.0164515	0.0308468	0.0256773	0.182516	0.0584422	0.0146325				0.038394	0.0365507
5	T1x2	Lhopbent	0	13969.1	17559.6	18012.6	18629.7	13.99	11.5291	8.59396	1.812	86.7	13.9691	17.5596	18.0126	18.6297	13.99	11.5291	8.59396	0.16112	0.202533	0.207758	0.214876	0.161361	0.132977	0.099123	0.393461	0.294338	0.2321	0.931	0.929	0.015258	0.0191797	0.0196745	0.0203486	0.0177058	0.0145912	0.0108765	0.0431735	0.032297	0.0254677
3	T1x2	Lhopbent	0	15696.7	15909.9	14584.1	15927.5	8.35775	9.29453	6.1625	1.796	72.5	15.6967	15.9099	14.5841	15.9275	34.1268	32.0521	9.42177	0.216506	0.219446	0.20116	0.21969	0.470715	0.442098	0.129955	1.04277	0.912813	0.572054	0.951	0.952	0.0210106	0.0212959	0.0195214	0.0213196	0.0504025	0.0473383	0.0139152	0.111656	0.0977408	0.0612535
21	T1x2	Lhopbent	0	11757.7	14920	14855.5	14823.4	9.13644	8.1269	5.4232	1.754	72.3	11.7577	14.92	14.8555	14.8234	9.13644	8.1269	5.4232	0.162624	0.206362	0.205471	0.205026	0.126368	0.112405	0.0750097	0.313783	0.238774	0.187415	0.889	0.89	0.0147539	0.018722	0.0186411	0.0186007	0.0144737	0.0128744	0.00859129	0.0359394	0.0273481	0.0214657
22	T1x2	Lhopbent	0	20933.4	18669.2	19371.8	19447.1	18.9086	14.1631	8.85971	1.786	75.9	20.9334	18.6692	19.3718	19.4471	18.9086	14.1631	8.85971	0.275802	0.245971	0.255228	0.256221	0.249125	0.186602	0.116729	0.552456	0.435728	0.303331	0.89	0.901	0.0253311	0.0225912	0.0234415	0.0235326	0.0281854	0.0211117	0.0132064	0.0625035	0.0492971	0.0343181
42	T1x2	Lhopbent	0	12451.5	16850.9	15404.8	16481.9	7.40823	10.6762	7.24214	1.857	85.1	12.4515	16.8509	15.4048	16.4819	7.40823	10.6762	7.24214	0.146316	0.198013	0.18102	0.193677	0.0870532	0.125455	0.0851016	0.29761	0.212508	0.210557	0.999	0.972	0.0144973	0.0196196	0.0179359	0.01919	0.00912956	0.0131569	0.00892488	0.0312113	0.0222864	0.0220818
46	T1x2	Lhopbent	0	16349.2	16858.4	17106.2	16613.7	12.6473	10.5429	6.77055	1.776	75.4	16.3492	16.8584	17.1062	16.6137	12.6473	10.5429	6.77055	0.216833	0.223586	0.226873	0.220341	0.167737	0.139826	0.089795	0.397358	0.307563	0.229621	0.905	0.9	0.0198929	0.0205125	0.0208141	0.0202148	0.0189984	0.0158371	0.0101705	0.045006	0.0348355	0.0260076
51	T1x2	Lhopbent	0	18090	18262.3	17979.7	17890	18.2624	13.4947	7.52663	1.877	85.8	18.09	18.2623	17.9797	17.89	18.2624	13.4947	7.52663	0.210839	0.212847	0.209554	0.208509	0.212849	0.15728	0.087723	0.457852	0.370129	0.245003	0.961	0.96	0.0206326	0.0208291	0.0205068	0.0204045	0.0226012	0.0167007	0.0093148	0.0486166	0.0393019	0.0260155
56
62	T1x2	Lhopbent	0	14734.4	14223.9	14279.1	14151.9	6.35044	7.52521	5.11637	1.776	70.2	14.7344	14.2239	14.2791	14.1519	6.35044	7.52521	5.11637	0.209891	0.20262	0.203405	0.201593	0.0904621	0.107197	0.0728828	0.270542	0.197659	0.180079	0.91	0.898	0.0192133	0.0185477	0.0186196	0.0184537	0.0102688	0.0121685	0.00827331	0.0307106	0.0224373	0.0204418
64	T1x2	Lhopbent	0	14985.5	16039.3	16090.7	16370.4	27.5378	13.2646	6.81285	1.796	72.5	14.9855	16.0393	16.0907	16.3704	27.5378	13.2646	6.81285	0.206696	0.221232	0.22194	0.225799	0.379832	0.18296	0.0939703	0.656762	0.562792	0.276931	0.979	0.997	0.0210067	0.022484	0.022556	0.0229482	0.0388353	0.0187065	0.00960785	0.0671497	0.0575418	0.0283144
65	T1x2	Lhopbent	0	14791.5	16180.2	19588.6	17158.1	24.4533	20.9394	6.28453	1.796	72.5	14.7915	16.1802	19.5886	17.1581	24.4533	20.9394	6.28453	0.204021	0.223175	0.270187	0.236663	0.337286	0.28882	0.0866831	0.71279	0.626106	0.375503	0.898	0.902	0.0187591	0.0205203	0.0248429	0.0217604	0.0381174	0.0326401	0.00979623	0.0805537	0.0707575	0.0424363
82	T1x2	Lhopbent	0	NaN	15187.1	14551.7	14477.1	11.3844	9.56791	5.62139	1.731	68.4	#VALUE!	15.1871	14.5517	14.4771	11.3844	9.56791	5.62139		0.222034	0.212744	0.211653	0.166438	0.139882	0.082184	0.388504	0.30632	0.222066	0.921	0.917		0.0207548	0.0198865	0.0197845	0.0185018	0.0155497	0.00913585	0.0431874	0.0340515	0.0246856
																			Mean	0.201065	0.216165	0.217758	0.217641	0.222657	0.183228	0.0926506	0.498535	0.405885	0.275878
																			SD	0.0370546	0.0136726	0.0253536	0.0174531	0.124596	0.0996345	0.0171802	0.230557	0.217478	0.112949
5	T1	Lhopst	0	16359.9	17976.1	17509.3	17713.9	13.2839	8.03079	6.97971	1.812	86.7	16.3599	17.9761	17.5093	17.7139	13.2839	8.03079	6.97971	0.188696	0.207337	0.201953	0.204313	0.153217	0.0926273	0.0805041	0.326348	0.245844	0.173131	0.931	0.929	0.0178693	0.0196346	0.0191248	0.0193482	0.0168121	0.0101638	0.00883351	0.0358094	0.0269759	0.0189973
3	T1	Lhopst	0	16731.9	16638.7	17181.3	16136.7	15.2867	9.24398	7.126	1.796	72.5	16.7319	16.6387	17.1813	16.1367	17.9134	10.3454	10.7418	0.230785	0.229499	0.236983	0.222575	0.247081	0.142696	0.148162	0.537939	0.389777	0.290858	0.951	0.952	0.0223963	0.0222715	0.0229978	0.0215995	0.0264565	0.0152794	0.0158647	0.0576006	0.0417359	0.0311441
21	T1	Lhopst	0	13859.1	15472	63041.8	63020.1	6.63122	5.67516	4.24261	1.754	72.3	13.8591	15.472	63.0418	63.0201	6.63122	5.67516	4.24261	0.191689	0.213997	0.871948	0.871648	0.091718	0.0784945	0.0586806	0.228893	0.170213	0.137175	0.889	0.89	0.0173908	0.0194146	0.0791064	0.0790791	0.010505	0.00899043	0.00672102	0.0262164	0.0194954	0.0157115
22	T1	Lhopst	0	21020.6	18784.9	19878.5	18726.8	11.1111	10.6315	8.80339	1.786	75.9	21.0206	18.7849	19.8785	18.7268	11.1111	10.6315	8.80339	0.276951	0.247495	0.261903	0.24673	0.146392	0.140072	0.115987	0.40245	0.286464	0.256059	0.89	0.901	0.0254366	0.0227312	0.0240545	0.0226609	0.0165624	0.0158474	0.0131224	0.0455322	0.0324098	0.0289698
42	T1	Lhopst	0	22557.2	21277.6	20554.5	19460.2	33.4295	7.47677	11.2563	1.857	85.1	22.5572	21.2776	20.5545	19.4602	33.4295	7.47677	11.2563	0.265067	0.250031	0.241533	0.228675	0.392826	0.0878587	0.132271	0.612956	0.480685	0.22013	0.999	0.972	0.0262635	0.0247737	0.0239317	0.0226577	0.041197	0.00921403	0.0138717	0.0642827	0.050411	0.0230857
46	T1	Lhopst	0	13262.9	14123	14744.9	15100.9	6.28912	6.9969	4.41703	1.796	72.5	13.2629	14.123	14.7449	15.1009	6.28912	6.9969	4.41703	0.182937	0.1948	0.203378	0.208288	0.0867464	0.096509	0.0609245	0.24418	0.183255	0.157434	0.905	0.9	0.0167832	0.0178716	0.0186585	0.019109	0.00982517	0.0109309	0.0069005	0.0276566	0.0207561	0.0178314
51	T1	Lhopst	0	20339.9	19914.1	20504.9	20679.1	28.033	17.2013	7.72523	1.877	85.8	20.3399	19.9141	20.5049	20.6791	28.033	17.2013	7.72523	0.237062	0.232099	0.238985	0.241016	0.326725	0.200482	0.0900377	0.617244	0.527206	0.29052	0.961	0.96	0.0231987	0.0227131	0.0233869	0.0235856	0.034693	0.021288	0.00956058	0.0655416	0.055981	0.0308486
62	T1	Lhopst	0	14115	15415.9	16114.9	15875.2	12.8353	6.85653	5.33014	1.776	70.2	14.115	15.4159	16.1149	15.8752	12.8353	6.85653	5.33014	0.201068	0.2196	0.229557	0.226142	0.182839	0.0976714	0.0759279	0.356439	0.280511	0.173599	0.91	0.898	0.0184056	0.020102	0.0210134	0.0207009	0.0207551	0.0110872	0.00861898	0.0404613	0.0318423	0.0197062
64	T1	Lhopst	0	13814.5	16119	17220.9	15509.8	17.5643	10.9183	6.65287	1.796	72.5	13.8145	16.119	17.2209	15.5098	17.5643	10.9183	6.65287	0.190545	0.222331	0.23753	0.213929	0.242267	0.150598	0.0917638	0.484628	0.392864	0.242361	0.979	0.997	0.0193653	0.0225957	0.0241404	0.0217418	0.0247702	0.0153976	0.00938225	0.0495501	0.0401678	0.0247799
65	T1	Lhopst	0	14486	15844.1	18038.1	15766.4	17.0377	13.5435	7.15683	1.796	72.5	14.486	15.8441	18.0381	15.7664	17.0377	13.5435	7.15683	0.199807	0.218539	0.248801	0.217467	0.235003	0.186807	0.0987149	0.520525	0.42181	0.285522	0.898	0.902	0.0183717	0.020094	0.0228765	0.0199954	0.0265581	0.0211114	0.011156	0.0588255	0.0476696	0.0322674
82	T1	Lhopst	0	NaN	16670.6	18465.9	17426.4	9.51832	7.98136	6.89486	1.731	68.4	#VALUE!	16.6706	18.4659	17.4264	9.51832	7.98136	6.89486		0.243722	0.269969	0.254771	0.139157	0.116687	0.100802	0.356645	0.255843	0.217489	0.921	0.917		0.0227822	0.0252356	0.023815	0.0154691	0.0129713	0.0112055	0.0396459	0.0284404	0.0241768
																				0.216461	0.225405	0.294776	0.28505	0.203997	0.126409	0.0957978
																				0.0339042	0.0172483	0.192542	0.195195	0.0958665	0.0411209	0.0279025
5	T1x2	Lhopst	0	16274.2	17613.7	18611.1	17725	14.8266	7.19148	7.81869	1.812	86.7	16.2742	17.6137	18.6111	17.725	14.8266	7.19148	7.81869	0.187707	0.203157	0.214661	0.204441	0.171011	0.0829467	0.090181	0.344138	0.253957	0.173128	0.931	0.929	0.0177757	0.0192388	0.0203283	0.0193604	0.0187646	0.00910153	0.00989533	0.0377614	0.0278661	0.0189969
3	T1x2	Lhopst	0	18537.8	17548.9	16328.7	17323.3	11.5091	9.82983	5.87917	1.796	72.5	18.5378	17.5489	16.3287	17.3233	10.4009	11.3784	9.45287	0.255693	0.242053	0.225224	0.238942	0.14346	0.156944	0.130384	0.430789	0.300404	0.287328	0.951	0.952	0.0248135	0.0234898	0.0218566	0.0231878	0.0153612	0.016805	0.0139611	0.0461273	0.0321662	0.0307661
21	T1x2	Lhopst	0	12805.1	14679.5	14998.3	14935.4	6.4826	5.7532	4.73142	1.754	72.3	12.8051	14.6795	14.9983	14.9354	6.4826	5.7532	4.73142	0.177111	0.203036	0.207446	0.206576	0.0896626	0.079574	0.0654414	0.234678	0.169237	0.145015	0.889	0.89	0.0160682	0.0184202	0.0188203	0.0187413	0.0102696	0.00911407	0.00749538	0.026879	0.0193836	0.0166095
22	T1x2	Lhopst	0	19438.5	17982.9	18038.8	17849.1	82.5863	11.0153	6.53838	1.786	75.9	19.4385	17.9829	18.0388	17.8491	82.5863	11.0153	6.53838	0.256106	0.236929	0.237665	0.235166		0.145129	0.0861447				0.89	0.901	0.0235221	0.0217607	0.0218284	0.0215988	0.123104	0.0164195	0.00974618	0.14927	0.139524	0.0261657
42	T1x2	Lhopst	0	25635.3	22747.4	26817.5	25572.6	32.4857	10.7933	9.25994	1.857	85.1	25.6353	22.7474	26.8175	25.5726	32.4857	10.7933	9.25994	0.301238	0.267302	0.315129	0.300501	0.381736	0.126831	0.108813	0.61738	0.508567	0.235644	0.999	0.972	0.0298474	0.026485	0.0312238	0.0297744	0.0400339	0.0133012	0.0114115	0.0647466	0.0533351	0.0247127
46	T1x2	Lhopst	0	14968.2	16068.2	16233.2	16549.9	6.54065	7.43151	6.39442	1.776	75.4	14.9682	16.0682	16.2332	16.5499	6.54065	7.43151	6.39442	0.198517	0.213106	0.215295	0.219495	0.086746	0.0985612	0.0848067	0.270114	0.185307	0.183368	0.905	0.9	0.0182126	0.019551	0.0197518	0.0201371	0.00982512	0.0111633	0.00960547	0.0305939	0.0209885	0.0207688
51	T1x2	Lhopst	0	20416.4	20156.7	20667.7	22420.2	13.9452	8.97182	7.59663	1.877	85.8	20.4164	20.1567	20.6677	22.4202	13.9452	8.97182	7.59663	0.237954	0.234927	0.240882	0.261308	0.162531	0.104567	0.0885388	0.355637	0.267098	0.193106	0.961	0.96	0.023286	0.0229898	0.0235726	0.0255714	0.0172582	0.0111033	0.00940142	0.037763	0.0283616	0.0205047
56
62	T1x2	Lhopst	0	16069.4	16289.6	16925.6	16747.1	11.6253	30.0321	4.84551	1.776	70.2	16.0694	16.2896	16.9256	16.7471	11.6253	30.0321	4.84551	0.228908	0.232046	0.241105	0.238563	0.165602	0.427807	0.0690244	0.662434	0.59341	0.496832	0.91	0.898	0.0209541	0.0212413	0.0220706	0.0218378	0.0187984	0.0485627	0.00783533	0.0751964	0.0673611	0.056398
64	T1x2	Lhopst	0	14259.2	15859.3	16908.3	16003.4	18.659	9.18082	6.49729	1.796	72.5	14.2592	15.8593	16.9083	16.0034	18.659	9.18082	6.49729	0.196678	0.218749	0.233218	0.220736	0.257365	0.126632	0.0896178	0.473615	0.383997	0.21625	0.979	0.997	0.0199886	0.0222317	0.0237022	0.0224336	0.0263139	0.0129473	0.00916284	0.0484241	0.0392612	0.0221101
65	T1x2	Lhopst	0	13898.2	15158.1	19339.3	15414.3	19.2583	12.2499	6.13907	1.796	72.5	13.8982	15.1581	19.3393	15.4143	19.2583	12.2499	6.13907	0.1917	0.209077	0.266749	0.212611	0.265631	0.168964	0.0846768	0.519273	0.434596	0.253641	0.898	0.902	0.0176262	0.019224	0.0245268	0.019549	0.0300195	0.019095	0.00956949	0.058684	0.0491145	0.0286645
82	T1x2	Lhopst	0	NaN	16968.4	19659.7	19415.9	14.4083	8.29267	9.04111	1.731	68.4	#VALUE!	16.9684	19.6597	19.4159	14.4083	8.29267	9.04111		0.248076	0.287423	0.283858	0.210648	0.121238	0.13218	0.464066	0.331886	0.253418	0.921	0.917		0.0231892	0.0268672	0.0265339	0.0234164	0.0134772	0.0146936	0.0515871	0.0368936	0.0281708
																			Mean	0.223161	0.228042	0.244072	0.238381	0.193439	0.149018	0.093619	0.437212	0.342846	0.243773
																			SD	0.039676	0.020482	0.0331818	0.0315578	0.0894019	0.0967854	0.0217612	0.139947	0.137791	0.0988318
